# Supplementary material for: Deep learning assists in acute leukemia detection and cell classification via flow cytometry using the acute leukemia orientation tube
Source: Sci Rep. 2024 Apr 9;14:8350. doi: 10.1038/s41598-024-58580-z (PMC11004172; doi:10.1038/s41598-024-58580-z)
Supplement: Supplementary file 1 — Supplementary Information. [file 41598_2024_58580_MOESM1_ESM.xlsx]

## Sheet: Sheet1
file	B lymphocyte	debris	AMLCD34-	AMLCD34+	BALLCD34-	BALLCD34+	BCLPD	CD34+ B precursor	CD34+ myeloid cell	eosinophil	erythrocyte	Monocyte	neutrophil	NK cell	T lymphocyte	TALL	Set
file1	5576	54878	0	0	0	0	9919	0	497	1619	48859	5906	102792	698	0	0	train
file2	0	0	0	0	0	0	0	0	0	0	0	0	0	0	0	178136	train
file3	0	0	0	0	0	0	0	0	0	0	0	0	0	0	0	218523	train
file4	0	0	0	0	0	0	0	0	0	0	0	0	0	0	0	200425	train
file5	0	0	0	0	0	0	0	0	0	0	0	0	0	0	0	32114	train
file6	0	0	0	0	0	0	0	0	0	0	0	0	0	0	0	201372	test
file7	0	0	0	0	0	0	0	0	0	0	0	0	0	0	0	5417	test
file8	0	0	0	0	0	0	0	0	0	1183	5170	8972	100194	0	25028	0	train
file9	0	0	0	0	0	0	0	374	0	0	0	0	0	0	0	0	train
file10	0	0	0	0	0	0	0	0	0	0	0	0	0	0	0	187816	train
file11	0	0	0	0	0	0	0	237	0	0	0	0	0	0	0	0	train
file12	0	0	0	0	0	0	0	147	0	0	0	0	0	0	0	0	test
file13	0	0	0	0	0	0	0	0	0	0	0	0	0	0	0	151710	train
file14	0	0	0	0	0	0	0	434	0	0	0	0	0	0	0	0	train
file15	0	0	0	0	0	0	0	267	0	0	0	0	0	0	0	0	train
file16	0	0	0	0	0	0	150146	0	0	0	1387	2686	52699	0	6983	0	train
file17	0	0	0	0	0	0	71828	0	0	0	10397	0	77903	0	17498	0	test
file18	0	0	0	0	0	190872	0	0	0	0	0	0	0	0	0	0	train
file19	0	0	0	0	0	12722	0	0	0	0	0	0	0	0	0	0	train
file20	0	0	0	0	0	0	15680	0	0	0	0	0	0	0	0	0	train
file21	0	0	0	0	0	0	0	1237	730	0	9429	3521	81581	0	0	0	train
file22	0	0	0	0	0	0	4270	0	0	0	0	0	0	0	0	0	train
file23	0	0	0	0	0	0	139592	0	0	0	0	0	0	0	0	0	train
file24	0	0	0	0	0	12800	0	0	0	0	0	0	0	0	0	0	test
file25	0	0	0	0	0	120246	0	0	0	0	0	0	0	0	0	0	train
file26	0	0	0	0	0	36441	0	0	0	0	0	0	0	0	0	0	test
file27	0	0	0	0	0	201173	0	0	0	0	0	0	0	0	0	0	train
file28	0	0	0	0	0	185719	0	0	0	0	0	0	0	0	0	0	train
file29	0	0	0	0	0	137818	0	0	0	0	0	0	0	0	0	0	test
file30	0	0	0	0	0	191976	0	0	0	0	0	0	0	0	0	0	train
file31	0	0	0	0	0	83371	0	0	0	0	0	0	0	0	0	0	test
file32	0	0	0	0	123319	0	0	0	0	0	0	0	0	0	0	0	test
file33	0	0	0	0	0	220876	0	0	0	0	0	0	0	0	0	0	train
file34	0	0	0	0	165191	0	0	0	0	0	0	0	0	0	0	0	train
file35	0	0	0	0	24751	0	0	0	0	0	0	0	0	0	0	0	train
file36	0	0	0	0	138771	0	0	0	0	0	0	0	0	0	0	0	train
file37	0	0	0	0	194100	0	0	0	0	0	0	0	0	0	0	0	train
file38	0	0	0	0	137025	0	0	0	0	0	0	0	0	0	0	0	train
file39	0	0	0	0	176591	0	0	0	0	0	0	0	0	0	0	0	test
file40	0	0	0	0	166574	0	0	0	0	0	0	0	0	0	0	0	train
file41	0	0	0	0	131750	0	0	0	0	0	0	0	0	0	0	0	train
file42	0	0	0	137588	0	0	0	0	0	0	0	0	0	0	0	0	train
file43	0	0	0	19359	0	0	0	0	0	0	0	0	0	0	0	0	train
file44	0	0	0	153141	0	0	0	0	0	0	0	0	0	0	0	0	train
file45	0	0	0	85712	0	0	0	0	0	0	0	0	0	0	0	0	train
file46	0	0	0	24406	0	0	0	0	0	0	0	0	0	0	0	0	test
file47	0	0	0	0	187618	0	0	0	0	0	0	0	0	0	0	0	train
file48	0	0	0	147123	0	0	0	0	0	0	0	0	0	0	0	0	train
file49	0	0	0	84773	0	0	0	0	0	0	0	0	0	0	0	0	test
file50	0	0	0	200332	0	0	0	0	0	0	0	0	0	0	0	0	train
file51	0	0	0	106047	0	0	0	0	0	0	0	0	0	0	0	0	train
file52	0	0	0	69512	0	0	0	0	0	0	0	0	0	0	0	0	test
file53	0	0	0	101439	0	0	0	0	0	0	0	0	0	0	0	0	train
file54	0	0	0	180542	0	0	0	0	0	0	0	0	0	0	0	0	train
file55	0	0	0	63472	0	0	0	0	0	0	0	0	0	0	0	0	test
file56	0	0	0	21506	0	0	0	0	0	0	0	0	0	0	0	0	test
file57	0	0	53638	0	0	0	0	0	0	0	0	0	0	0	0	0	test
file58	0	0	190170	0	0	0	0	0	0	0	0	0	0	0	0	0	train
file59	0	0	160674	0	0	0	0	0	0	0	0	0	0	0	0	0	train
file60	0	0	187808	0	0	0	0	0	0	0	0	0	0	0	0	0	train
file61	0	0	191998	0	0	0	0	0	0	0	0	0	0	0	0	0	train
file62	0	0	158372	0	0	0	0	0	0	0	0	0	0	0	0	0	test
file63	0	0	157053	0	0	0	0	0	0	0	0	0	0	0	0	0	test
file64	0	0	137625	0	0	0	0	0	0	0	0	0	0	0	0	0	test
file65	0	0	233093	0	0	0	0	0	0	0	0	0	0	0	0	0	train
file66	0	49947	0	0	0	0	160845	0	295	421	0	2075	26108	885	9452	0	train
file67	0	101777	0	0	0	0	0	0	0	991	11424	0	116434	3163	13895	0	train
file68	2549	53549	0	0	0	0	0	0	476	1668	5793	8942	167634	1212	8177	0	test
file69	9821	39550	0	0	0	0	0	759	792	4098	10016	13059	142532	3116	26253	0	test
file70	895	96987	0	0	0	0	0	0	1664	0	15112	15029	0	4492	11458	0	train
file71	5951	59258	0	0	0	0	0	341	1359	1543	18219	9179	123367	3297	0	0	train
file72	2790	73334	0	0	0	0	0	0	679	1384	10060	6963	135320	953	18516	0	train
file73	290	57060	0	0	0	0	0	0	796	4361	4503	9061	159492	4965	9480	0	train
file74	0	89052	0	0	0	0	0	1081	1684	2185	21496	7917	97942	2534	14227	0	train
file75	5695	62186	0	0	0	0	1841	0	1108	3776	11299	39182	135480	3133	25211	0	train
file76	462	84994	0	0	0	0	3778	0	1237	2080	11573	0	108063	1664	20134	0	train
train	21659	729473	963743	1131283	1145780	1123584	486071	3971	10049	19543	168531	110491	1239472	25784	154384	968724	8302542
test	12370	93099	506688	263669	299910	270430	71828	906	1268	5766	26206	22001	388069	4328	51928	206789	2225255
	0.363513	0.11318	0.344585	0.189017	0.207451	0.193994	0.128747	0.18577	0.112044	0.227824	0.134571	0.166055	0.238439	0.14373	0.251696	0.175914	0.211369
